# Supplementary material for: The safety and efficacy of nocturnal noninvasive positive pressure ventilation in patients with chronic obstructive pulmonary disease: a systematic review and meta-analysis
Source: Front Med (Lausanne). 2026 Jul 14;13:1882152. doi: 10.3389/fmed.2026.1882152 (PMC13407778; doi:10.3389/fmed.2026.1882152)
Supplement: Supplementary file 2 [file fmed-13-1882152_PPQ.txt]

PPQ29: We have received a new/updated “Table 1” during proofing; it has been added to the XML zip, please publish.
